# Supplementary material for: Radiosynthesis and Preclinical Evaluation of Bispecific PSMA/FAP Heterodimers for Tumor Imaging
Source: Pharmaceuticals (Basel). 2022 Mar 21;15(3):383. doi: 10.3390/ph15030383 (PMC8949503; doi:10.3390/ph15030383)
Supplement: Supplementary file 1 [file pharmaceuticals-15-00383-s001.zip]

Archive with 1 entries (1 files):
- pharmaceuticals-1587481-supplementary.pdf
